# Supplementary material for: Causes of death identified in neonates enrolled through Child Health and Mortality Prevention Surveillance (CHAMPS), December 2016 –December 2021
Source: PLOS Glob Public Health. 2023 Mar 20;3(3):e0001612. doi: 10.1371/journal.pgph.0001612 (PMC10027211; doi:10.1371/journal.pgph.0001612)
Supplement: S6 Table — b Maternal conditions identified for CHAMPS deaths that occurred in the neonatal period, by WHO ICD 10 PM underlying cause of the death for the newborn, 2016–2021. Bold text is groupings for underlying causes of death in neonates according to WHO ICD PM and Italic text shows the associated maternal conditions found in those deaths. (ZIP) [file pgph.0001612.s007.zip]

Archive with 2 entries (2 files):
- S6a_Table.docx
- S6b_Table.docx
