# Supplementary material for: Causes of death identified in neonates enrolled through Child Health and Mortality Prevention Surveillance (CHAMPS), December 2016 –December 2021
Source: PLOS Glob Public Health. 2023 Mar 20;3(3):e0001612. doi: 10.1371/journal.pgph.0001612 (PMC10027211; doi:10.1371/journal.pgph.0001612)
Supplement: S11 Table — a. Expert (DeCoDe) panel determination if neonatal deaths were preventable, overall and by age group. b. Recommended improvements that could prevent preventable deaths, overall and by age group. (ZIP) [file pgph.0001612.s012.zip]

Archive with 2 entries (2 files):
- S11a_Table.docx
- S11b_Table.docx
